# Supplementary material for: Cerebrospinal fluid leakage repair of various grades developing during endoscopic transnasal transsphenoidal surgery
Source: PLoS One. 2021 Mar 26;16(3):e0248229. doi: 10.1371/journal.pone.0248229 (PMC7997021; doi:10.1371/journal.pone.0248229)
Supplement: S1 Table — (XLSX) [file pone.0248229.s001.xlsx]

## Sheet: Sheet1
Patient no.	sex	age	Primary or revision	pathology	Intraoperative CSF leakage grade	postoperative CSF leakage	CSF leakage after repair op	buttress	flap	NSF	MTF	Fat	SDS	postoperative LD
1	1	54	1	0	1	0	0	0	0	0	0	0	1	0
2	0	61	0	0	1	0	0	1	0	0	0	0	1	0
3	0	52	0	0	2	1	0	1	0	0	0	0	1	0
4	0	52	1	0	3	0	1	1	1	0	1	1	0	1
5	1	23	1	0	2	0	0	0	1	1	0	0	0	0
6	1	28	0	7	1	0	0	1	0	0	0	0	1	0
7	0	71	0	0	2	0	0	0	1	1	0	1	0	0
8	0	61	0	0	1	0	0	1	0	0	0	1	0	0
9	0	18	0	5	1	0	0	0	0	0	0	1	0	0
10	1	48	1	0	2	0	0	0	1	1	0	1	0	0
11	0	64	0	0	1	0	0	1	0	0	0	1	0	0
12	0	28	1	0	1	0	0	1	0	0	0	1	0	0
13	1	46	0	0	1	0	0	0	0	0	0	1	0	0
14	0	72	0	0	1	0	0	0	0	0	0	1	0	0
15	1	70	1	4	2	0	0	0	1	1	0	1	0	0
16	0	10	0	1	3	0	0	1	0	0	0	1	0	0
17	0	46	0	0	2	0	0	1	1	1	0	0	1	0
18	0	15	1	0	1	0	0	1	0	0	0	1	0	0
19	0	48	0	0	1	0	0	1	0	0	0	1	0	0
20	1	38	0	0	2	0	0	1	1	1	0	1	0	0
21	0	42	0	0	2	0	0	1	1	1	0	1	0	0
22	0	51	1	0	2	0	0	0	1	1	0	0	1	0
23	1	53	0	0	2	0	0	1	1	1	0	1	0	0
24	1	54	0	0	2	0	0	1	1	1	0	1	0	0
25	1	19	0	0	2	0	0	1	1	1	0	0	1	0
26	0	37	0	2	1	0	0	1	0	0	0	0	1	0
27	0	39	0	7	1	0	0	0	1	1	0	1	0	0
28	0	67	1	0	2	0	0	1	1	1	0	0	1	0
29	0	67	1	0	2	0	0	1	1	1	0	1	1	0
30	1	74	0	1	2	0	0	1	1	1	0	1	0	0
31	0	39	0	2	1	0	0	1	0	0	0	1	0	0
32	1	56	0	0	2	0	0	1	1	1	0	1	0	0
33	0	63	0	0	2	0	0	1	1	1	0	1	0	0
34	0	63	0	0	1	0	0	1	0	0	0	0	1	0
35	0	69	1	0	2	0	0	1	1	1	0	0	1	0
36	1	56	0	0	2	0	0	1	1	1	0	1	0	0
37	0	48	0	2	2	0	0	1	1	1	0	1	0	0
38	0	27	1	0	2	0	0	1	1	1	0	1	0	0
39	0	61	1	0	2	0	0	1	1	1	0	0	1	0
40	1	40	0	0	1	0	0	0	0	0	0	0	0	0
41	1	61	0	7	3	0	0	1	1	1	0	1	0	0
42	1	44	0	2	2	0	0	1	1	1	0	0	1	0
43	1	74	1	1	2	0	0	0	1	1	0	1	0	0
44	0	22	0	0	2	0	0	1	1	1	0	1	0	0
45	0	30	0	0	3	0	0	1	1	1	0	1	0	0
46	0	37	1	0	2	0	0	1	1	1	0	0	1	0
47	1	31	0	0	1	0	0	1	0	0	0	1	0	0
48	0	58	0	0	2	0	0	1	1	1	0	0	1	0
49	1	67	0	0	2	0	0	1	1	1	0	1	0	0
50	0	20	0	0	1	0	0	1	0	0	0	0	1	0
51	0	35	0	0	2	0	0	1	1	1	0	1	0	0
52	1	40	0	0	2	0	0	1	1	1	0	1	0	0
53	0	55	0	0	2	0	0	1	1	1	0	0	1	0
54	1	30	0	0	1	0	0	1	0	0	0	0	0	0
55	1	47	0	2	1	0	0	1	0	0	0	0	0	0
56	1	51	0	4	1	0	0	1	0	0	0	1	0	0
57	1	51	0	4	1	0	0	1	0	0	0	1	0	0
58	0	53	0	0	1	0	0	1	0	0	0	1	0	0
59	1	61	0	0	1	0	0	1	0	0	0	0	1	0
60	1	41	0	1	1	0	0	1	0	0	0	0	1	0
61	1	68	0	0	2	0	0	1	1	1	0	0	1	0
62	1	21	0	0	1	0	0	1	0	0	0	0	1	0
63	1	42	0	0	2	0	0	1	1	1	0	1	0	0
64	0	70	0	3	2	0	0	1	1	1	0	1	0	0
65	1	29	0	0	2	0	0	1	1	1	0	0	1	0
66	1	52	1	0	1	0	0	1	0	0	0	0	1	0
67	1	25	0	0	1	0	0	1	0	0	0	1	0	0
68	1	48	0	0	1	0	0	1	0	0	0	0	1	0
69	1	49	0	2	1	0	0	0	0	0	0	1	0	0
70	0	24	0	0	1	0	0	1	1	0	0	0	1	0
71	0	44	1	0	1	0	0	0	0	0	0	1	0	0
72	1	41	0	0	2	0	0	1	1	1	0	0	1	0
73	1	34	0	0	1	0	0	1	0	0	0	0	1	0
74	1	52	0	0	1	0	0	1	0	0	0	0	1	0
75	1	77	1	0	2	1	0	1	1	1	0	0	1	0
76	1	77	0	0	2	1	1	1	1	1	0	0	1	0
77	1	57	0	0	2	0	0	1	0	0	0	0	1	0
78	0	52	0	0	1	0	0	1	0	0	0	0	1	0
79	1	26	0	0	1	0	0	1	0	0	0	0	1	0
80	0	55	0	0	1	0	0	0	0	0	0	1	0	0
81	1	77	1	0	2	0	1	1	1	0	1	0	1	1
82	0	30	1	0	2	0	0	1	1	1	0	0	1	0
83	0	62	0	0	1	0	0	1	0	0	0	0	1	0
84	0	33	0	0	1	0	0	1	0	0	0	1	0	0
85	1	56	0	2	1	0	0	1	0	0	0	1	0	0
86	1	51	0	0	3	0	0	1	1	1	0	0	1	0
87	1	60	0	0	2	0	0	1	1	1	0	0	1	0
88	1	48	0	0	1	0	0	1	0	0	0	0	1	0
89	1	44	0	3	1	1	0	0	0	0	0	0	1	0
90	1	44	1	3	1	0	1	1	0	0	0	0	1	1
91	1	31	0	2	2	0	0	1	0	0	0	0	1	0
92	1	69	0	0	1	0	0	1	0	0	0	0	0	0
93	1	31	0	0	1	0	0	0	0	0	0	1	0	0
94	0	44	0	2	1	0	0	1	0	0	0	1	0	0
95	1	22	0	0	3	0	0	1	0	0	0	0	1	0
96	0	27	0	0	1	0	0	1	0	0	0	0	1	0
97	1	27	0	2	3	0	0	1	1	1	0	1	0	0
98	0	68	0	0	1	0	0	1	0	0	0	0	1	0
99	1	67	0	1	3	0	0	1	1	1	0	1	0	0
100	1	28	1	0	2	1	0	1	0	0	0	0	1	0
101	1	28	1	0	2	0	1	1	1	1	0	0	0	1
102	1	51	0	0	1	0	0	1	0	0	0	0	0	0
103	1	53	0	0	1	0	0	1	0	0	0	0	0	0
104	0	59	1	0	1	0	0	1	0	0	0	0	1	0
105	1	61	0	0	1	0	0	1	1	1	0	0	1	0
106	1	43	0	0	1	0	0	1	0	0	0	0	1	0
107	0	31	1	0	3	0	0	1	1	0	1	1	0	0
108	0	30	0	1	3	0	0	1	1	1	0	1	0	0
109	1	47	1	3	2	0	0	1	1	0	1	1	0	0
110	1	33	0	0	1	0	0	1	0	0	0	0	0	0
111	1	64	0	0	1	0	0	1	1	1	0	0	1	0
112	0	57	1	0	3	1	0	1	0	0	0	0	1	0
113	0	57	1	0	3	1	1	1	1	1	0	0	1	1
114	1	61	0	0	2	0	0	0	0	0	0	0	1	0
115	1	53	0	0	1	0	0	1	0	0	0	0	1	0
116	0	48	0	0	3	0	0	1	0	0	0	1	0	0
117	0	64	0	4	1	0	0	1	0	0	0	1	0	0
118	0	52	0	0	1	0	0	0	1	1	0	0	1	0
119	0	72	0	0	2	0	0	0	1	1	0	0	0	0
120	0	70	0	0	2	0	0	0	0	0	0	0	1	0
121	0	58	1	0	3	0	1	0	1	0	1	0	1	1
122	1	47	1	3	2	0	0	1	1	0	1	1	0	0
123	1	54	1	4	1	0	0	1	0	0	0	1	0	0
124	1	51	0	0	1	0	0	1	0	0	0	1	0	0
125	1	42	1	0	1	0	0	0	0	0	0	0	1	0
126	0	34	0	0	1	0	0	1	0	0	0	0	0	0
127	0	54	1	0	1	0	0	1	0	0	0	0	1	0
128	1	31	0	0	1	0	0	1	1	1	0	0	0	0
129	0	27	0	0	1	0	0	0	0	0	0	0	0	0
130	1	56	0	0	1	0	0	0	0	0	0	0	0	0
131	1	34	1	0	1	0	0	0	0	0	0	0	0	0
132	1	75	1	0	3	0	0	1	1	1	0	0	1	0
133	0	56	0	0	2	0	0	1	1	1	0	1	0	0
134	1	43	0	3	3	0	0	1	1	1	0	0	1	0
135	1	56	0	0	3	0	0	1	1	1	0	0	1	0
136	1	42	0	0	1	0	0	1	0	0	0	1	0	0
137	0	31	0	1	3	1	0	1	1	1	0	0	1	0
138	0	55	0	0	1	0	0	0	0	0	0	0	0	0
139	0	31	0	1	3	0	1	1	1	0	1	0	1	1
140	0	66	0	0	1	0	0	1	0	0	0	1	0	0
141	0	61	0	0	1	0	0	0	0	0	0	1	0	0
142	1	12	0	1	1	0	0	0	0	0	0	1	0	0
143	0	53	0	0	2	0	0	1	0	0	0	0	1	0
144	0	54	0	0	1	0	0	0	0	0	0	0	1	0
145	0	40	0	0	3	0	0	1	1	1	0	0	1	0
146	1	72	0	0	2	0	0	0	0	0	0	1	0	0
147	1	65	0	0	3	0	0	1	0	0	0	1	0	0
148	0	62	0	4	3	0	0	1	1	1	0	0	1	1
149	1	73	0	3	3	0	0	1	1	1	0	0	1	0
150	1	43	0	0	1	0	0	0	0	0	0	1	0	0
151	1	70	0	0	2	0	0	1	0	0	0	1	0	0
152	1	75	0	0	1	0	0	0	0	0	0	0	1	0
153	0	59	0	0	1	0	0	0	0	0	0	1	0	0
154	1	50	1	2	1	0	0	1	0	0	0	0	0	0
155	1	27	0	0	1	0	0	1	0	0	0	0	0	0
156	0	61	0	0	2	0	0	0	0	0	0	1	0	0
157	0	55	0	2	3	0	0	1	1	1	0	0	1	0
158	0	64	0	7	1	0	0	1	0	0	0	1	0	0
159	1	55	0	0	1	0	0	0	0	0	0	0	1	0
160	1	65	0	0	1	0	0	0	0	0	0	0	1	0
161	1	65	0	0	2	0	0	1	0	0	0	1	0	0
162	0	33	1	1	3	0	0	1	1	1	0	0	1	0
163	0	33	1	1	3	1	0	1	1	1	0	0	1	0
164	1	47	1	0	2	0	0	1	0	0	0	0	1	0
165	0	33	1	1	3	0	1	1	1	0	1	0	1	1
166	0	71	1	0	1	0	0	0	0	0	0	1	0	0
167	0	56	0	0	1	0	0	1	0	0	0	0	0	0
168	1	54	1	0	2	0	0	1	0	0	0	0	1	0
169	0	43	0	0	1	0	0		0	0	0	1	0	0
170	1	24	0	0	1	0	0	0	0	0	0	0	0	0
171	1	69	0	0	1	0	0	0	0	0	0	0	0	0
172	0	50	1	0	1	0	0	0	0	0	0	0	0	0
173	0	50	1	0	1	0	0	1	0	0	0	0	0	0
174	0	58	0	0	1	0	0	1	0	0	0	0	0	0
175	0	52	0	0	1	0	0	1	0	0	0	0	0	0
176	1	46	0	0	1	0	0	0	0	0	0	0	0	0
177	0	23	0	0	1	0	0	0	1	1	0	0	0	0
178	0	77	1	0	1	0	0	0	0	0	0	0	0	0
179	0	47	0	0	3	0	0	1	1	1	0	1	1	0
180	1	56	0	0	1	0	0	0	0	0	0	0	0	0
181	1	50	0	0	1	0	0	0	0	0	0	0	0	0
182	0	70	0	3	1	0	0	0	0	0	0	1	0	0
183	1	42	0	0	1	0	0	0	0	0	0	0	0	0
184	1	40	0	0	1	0	0	0	0	0	0	1	0	0
185	1	43	0	0	2	0	0	1	0	0	0	0	1	0
186	1	44	0	0	3	0	0	1	1	1	0	1	0	0
187	1	57	1	0	2	0	0	1	0	0	0	0	1	0
188	1	60	0	0	1	0	0	0	0	0	0	0	0	0
189	0	26	0	0	1	0	0	1	0	0	0	1	0	0
190	0	48	0	0	2	0	0	1	0	0	0	1	0	0
191	1	60	0	7	3	1	0	1	1	1	0	0	0	0
192	1	56	0	0	3	0	0	0	1	1	0	0	1	0
193	1	60	1	7	3	0	1	1	1	1	0	1	0	0
194	0	32	0	1	2	1	0	1	0	0	0	0	0	0
195	0	32	1	1	2	0	1	1	1	1	0	1	0	0
196	0	28	0	4	2	0	0	1	1	1	0	1	0	0
197	1	60	0	0	2	0	0	0	1	1	0	0	1	0
198	1	50	1	0	2	0	0	1	1	1	0	1	0	0
199	1	53	0	2	2	0	0	1	1	1	0	0	0	0
200	1	65	0	2	1	0	0	0	1	1	0	0	0	0
201	1	40	0	0	1	0	0	1	0	0	0	1	0	0
202	1	66	0	0	2	0	0	1	0	0	0	1	0	0
203	1	45	1	0	3	0	0	1	1	1	0	0	1	0
204	0	59	0	2	1	0	0	0	0	0	0	0	0	0
205	1	76	0	0	1	0	0	0	0	0	0	0	0	0
206	1	28	0	1	3	1	0	0	1	1	0	0	0	1
207	0	57	0	0	1	0	0	1	0	0	0	1	0	0
208	1	28	0	1	3	0	1	0	1	1	0	0	0	1
209	0	14	0	4	1	0	0	1	0	0	0	0	0	1
210	0	70	0	0	1	0	0	1	0	0	0	1	0	0
211	0	62	0	0	1	0	0	0	0	0	0	1	0	0
212	1	55	0	0	2	0	0	0	1	1	0	1	0	0
213	0	66	0	0	1	0	0	1	0	0	0	0	0	0
214	1	47	0	3	1	0	0	0	0	0	0	0	0	0
215	1	51	0	0	1	0	0	0	0	0	0	1	0	0
216	0	44	0	0	1	0	0	0	0	0	0	0	0	0
217	0	39	0	0	3	0	0	0	0	0	0	0	0	0
218	0	66	0	0	2	0	0	0	0	0	0	0	0	0
219	0	81	0	0	3	0	0	1	1	1	0	0	1	0
220	1	21	0	7	2	0	0	0	1	1	0	0	1	0
221	1	52	0	0	2	0	0	1	1	1	0	0	1	0
222	0	58	1	0	1	0	0	0	0	0	0	1	0	1
223	1	51	0	0	1	0	0	0	0	0	0	0	0	0
224	0	64	1	0	1	0	0	0	0	0	0	0	0	0
225	1	64	1	4	1	0	0	1	1	0	0	0	0	0
226	0	61	0	0	1	0	0	0	0	0	0	0	0	0
227	1	59	1	7	1	1	0	0	1	0	1	1	0	0
228	1	59	1	7	2	0	1	1	1	0	1	0	0	0
229	1	59	0	6	1	0	0	1	0	0	0	0	0	0
230	1	56	1	1	1	1	0	0	0	0	0	1	0	0
231	1	56	1	1	2	1	1	0	1	1	0	1	0	0
232	0	69	0	0	1	0	0	0	0	0	0	0	0	0
233	1	69	0	0	2	0	0	0	0	0	0	1	0	0
234	1	56	1	1	1	1	1	1	0	0	0	1	0	0
235	0	74	1	0	2	0	0	1	1	1	0	1	0	0
236	1	56	1	1	2	0	1	0	1	1	0	0	0	0
237	0	51	1	0	1	0	0	1	0	0	0	1	0	0
238	0	78	0	0	1	0	0	1	0	0	0	1	0	0
239	1	53	0	0	1	1	0	0	0	0	0	0	0	0
240	1	53	0	0	2	1	1	1	1	1	0	0	1	0
241	1	53	0	0	2	0	1	1	1	1	0	1	0	1
242	0	45	1	0	1	0	0	1	0	0	0	0	0	0
243	1	74	0	0	1	0	0	1	0	0	0	1	0	0
244	1	60	1	3	1	0	0	1	0	0	0	0	0	1
245	1	42	0	0	1	0	0	1	0	0	0	1	0	0
246	1	36	0	0	2	0	0	1	0	0	0	0	0	0
247	1	65	0	0	1	0	0	1	0	0	0	1	0	0
248	1	66	0	1	3	0	0	0	1	1	0	0	0	1
249	1	41	0	0	1	0	0	1	0	0	0	1	0	0
250	0	79	0	1	3	1	0	0	1	1	0	0	0	0
251	1	38	0	1	2	0	0	1	1	1	0	1	0	1
252	0	79	1	1	3	1	1	0	1	1	0	1	0	0
253	0	79	1	1	3	0	1	0	1	0	1	0	0	1
254	0	36	0	0	1	0	0	1	0	0	0	0	0	0
255	0	86	0	0	1	0	0	1	0	0	0	1	0	0
256	1	50	0	2	1	1	0	0	0	0	0	0	0	0
257	1	50	1	2	2	0	1	1	1	1	0	0	1	1
258	1	73	0	0	2	0	0	1	0	0	0	1	0	0
259	1	46	1	0	1	0	0	1	0	0	0	1	0	0
260	1	49	0	0	3	0	0	1	1	1	0	0	1	1
